# Supplementary material for: Impact of Thymidine Loop Modifications on Telomeric G-Quadruplex Catalytic Systems for Asymmetric Sulfoxidation
Source: Molecules. 2026 Jan 27;31(3):442. doi: 10.3390/molecules31030442 (PMC12898609; doi:10.3390/molecules31030442)
Supplement: Supplementary file 1 [file molecules-31-00442-s001.zip]

Archive with 1 entries (1 files):
- molecules-4067420-supplementary.pdf
